# Supplementary material for: SARS-CoV-2 infection in hamsters and humans results in lasting and unique systemic perturbations post recovery
Source: Sci Transl Med. 2022 Jun 7:eabq3059. doi: 10.1126/scitranslmed.abq3059 (PMC9210449; doi:10.1126/scitranslmed.abq3059)
Supplement: Supplementary file 3 — Data file S1 [file scitranslmed.abq3059_data_file_s1.xlsx]

## Sheet: Fig. 1A (Plaque Assay IAV) 
Day	Animal 1	Animal 2	Animal 3	Animal 4
0	0	0	0
1	5.69897	5.43136	5.60206	5.77815
3	6.77815	6.60206	6.47712	7.65321
5	3.30103	4.47712	3.95424	0
7	0	0	0	0
12	0	0	0	0
14	0	0	0	0

## Sheet: Fig. 1B (Plaque Assay SARSCOV2)
Day	Animal 1	Animal 2	Animal 3	Animal 4
0	0	0	0
1	7.49136	7.14613	7.51851	7.30103
3	8.43136	8.25527	7.62325	8.50515
5	7.20412	7.50515	6.8451	7.25527
7	0	0	0	0
12	0	0	0	0
14	0	0	0	0

## Sheet: Fig. 3C (Lambertosis Quant)
SUB-IMAGE	D31 MOCK	D31 FLU	D31 SARS-CoV-2
1	0	0.331	0.0134
2	0	0.0814	1.25
3	0	0.0414	0.22
4	0	0.0949	0.33
5	0	0.134	0.0426
6	0	0.156	0.0464
7	0	0.025	0.105
8	0	0.032	0.0121
9	0	0.028	0.213
10		0.358	0.025
11			0.005
12			0.526
13			0.119
14			0.53
15			0.344
16			0.631

## Sheet: Fig. 3D (Kidney Size Quant)
SUB-IMAGE	D3 MOCK	D3 FLU	D3 SARS-CoV-2	D31 MOCK	D31 FLU	D31 SARS-CoV-2	D60 MOCK	D60 FLU	D60 SARS-CoV-2
1	11.97	9.21	10.28	10.03	13.66	7.08	13.27	12.2	9.04
2	12.15	12.73	12.76	9.31	9.15	5.96	10.79	14.73	10.13
3	16.52	13.25	13.68	12.03	11.11	6.1	16.16	14.29	15.14
4	12.94	14.78	12.45	12.72	10.74	8.36	14.7	14.08	16.59
5	13.73	13.28	15.93	9.54	10.96	8.96	11.72	11.65	16.81
6	14.64	14.87	10.94	11.17	16.86	6.46	11.99	9.62	15.26
7	13.37	12.72	13.45	10.34	12.32	6.38	14.1	16.32	14.77
8	11.67	11.17	15.37	16.12	14.39	8.17	16.45	13.59	15.26
9	16.76	14.14	16.68	16.62	16.84	6.52	15.27	12.27	9.24
10	12.68	12.38	15.11	15.95	9.85	13.58	9.09	12.01	5.28
11	13.86	16.66	11.34	10.25	15.71	15.74	16.04	9.06	7.46
12	10.62	13.74	16.98	16.34	10.3	15.32	10.44	13.15	5.66
13	10.43	12.54	11.11	9.6	11.01	11.07	10.42	9.58	7.72
14	15.28	14.17	9.25	12.12	13.11	12.27	11.23	9.84	5.5
15	11.63	15.96	15.11	14.7	15.81	14.5	10.17	10.45	13.52
16	12.32	12.81	14.32	12.4	11.1	9.42	10.51	6.37	14.75
17	16.89	13.14	12.97	13.91	15.5	13.23	11.2	7.2	12.63
18	13.35	15.46	11.62	9.54	16.58	14.49	11.58	6.51	16.76
19	16.13	15.09	13.45	11.17	13.32	15.78	16.31	5.03	13.4
20	13.21	16.6	11.38	12.98	13.96	15.39	10.49	5.25	9.44
21	11.58	10.57	13.21	9.84	14.5	13.28	11.62	8.94	13.79
22	14.09	9.27	10.59	13.29	13.03	10.86	9.6	5.15	10.81
23	12.51	11.57	15.47	14.68	13.75	10.87	12.95	8.79	10.45
24	12.84	10.84	12.97	16.3	11.75	14.97	16.35	12.89	11.7
25	12.19	16.55	16.39	11.51	10.27	10.01	11.23	16.75	13.48
26	10.85	13.7	12.85	15.62	11.25	15.11	15.84	13.19	16.46
27	11.3	15.25	14.79	13.29	10.5	12.02	11.93	12.38	8.73
28	13.88	15.29	16.4	13.11	12.01	16.8	13.06	10.32	6.58
29	12.59	16.29	14.87	12.2	16.76	11.34	15.29	16.18	6.24
30	12.98	14.8	9.46	12.57	9.07	9.45	10.2	9.12	8.54
31	11.34	10.91	15.92	16.34	9.19	9.92	9.55	14.01	7.94
32	13.4	9.58	12.85	13.28	12.54	16.53	14.69	13.61	10.97
33	15.29	14.35	15.58	15.66	9.09	15.27	10.06	13.71	9.27
34	13.18	16.56	13.12	14.83	12.02	13.23	9.41	9.98	15.04
35	10.11	9.08	16.38	13.07	14.09	16.13	9.66	15.87	9.64
36	10.25	15.25	9.87	9.2	9.62	13.42	14.79	15.34	9.87
37	16.41	11.51	16.74	14.57	14.28	10.69	11.45	12.84	9.37
38	16.78	16.35	14.54	15.75	11.73	11.89	11.26	16.91	14.89
39	9.73	13.87	10.58	11.11	11.08	16.14	10.54	14.47	13.51
40	15.01	12.39	9.54	16.35	16.13	13.22	13.87	12.33	15.75
41	11.53	10.57	11.6	10.5	16.72	9.82	16.2	14.56	14.92
42	14.53	11.65	13.01	13.17	12.89	5.97	16.95	15.06	10.41
43	12.52	15.41	12.41	13.3	15.2	6.18	14.75	9.21	14.57
44	13.19	15.63	13.8	14.16	9.73	5.36	9.6	11.02	12.22
45	15.74	14.7	16.8	15.42	12.3	8.85	13.15	13.86	9.51
46	10.96	13.78	15.41	15.21	9.69	5.44	13.39	12.35	16.79
47	9.32	11.47	13.83	12.03	15.52	6.93	11.59	12.15	9.56
48	10.87	16.69	11.25	16.1	10.86	5.46	12.77	11.34	11.84
49	15.03	10.44	9.31	15.44	16.61	7.74	9.13	11.08	11.73
50	15.42	14.4	14.81	9.72	11.05	5.65	12.23	15.5	9.02
51	15.08	13.88	14.72	11.4	12.13	7.44	13.23	11.21	13.66
52	14.05	14.13	12.08	9.17	9.4	5.6	10.59	14.32	10.56
53	14.26	14.84	11.17	12.01	15.35	5.25	10.5	11.49	10.74
54	13.53	12.04	10.09	13.75	12.51	8.09	11.36	10.1	11.22
55	14.75	10.9	14.77	9.84	15.82	5.05	12.63	16.61	16.76
56	13.71	14.88	14.81	14.38	16.84	8.99	11.1	12.1	5.24
57	16.58	13.6	9.42	9.09	11.87	8.1	14.92	11.77	5.56
58	9.76	9.75	9.78	10.95	14.98	8.47	11.24	15.21	8.88
59	16.2	15.11	15.04	9.39	12.22	6.06	12.29	11.91	7.32
60	13.58	14.74	16.13	12.41	10.04	6.37	11.9	15.56	6.83
61	12.44	9.54	13.47	15.59	13.98	5.19	14.54	5.47	5.87
62	11.54	12.71	9.7	9.48	14.82	8.66	10.78	6.25	6.89
63	11.55	10.13	10.46	14.08	15.86	6.05	16.1	7.81	12.08
64	15.48	11.71	10.97	10.75	10.65	15.19	15.06	6.87	14.87
65	11.2	13.14	16.74	15.4	15.5	9.06	9.81	13.57	9.2
66	12.53	11.3	11.31	15.65	15.03	16.25	14.87	15.44	12.75
67	10.29	16.76	10.43	9.81	10.57	15.01	15.83	13.23	14.68
68	15.67	12.12	10.53	11.35	14.93	9.37	9.87	10.22	11.64
69	16.03	10.05	9.14	10.05	9.62	12.29	13.13	14.23	15.28
70	9.14	13.92	14.33	16.76	9.53	16.1	11.45	9.54	13.05
71	9.07	14.1	9.41	12.02	8.42	11.68	14.58	9.98	14.26
72	13.41	13.87	11.61	16.3	6.08	16.36	9.94	9.66	14.28
73	10.48	11.22	9.08	15.82	7.64	9.59	12.56	10.12	12.28
74	11.39	10.68	16.76	12.12	6.06	10.93	9.57	12.41	13.4
75	10.93	13.88	12.8	9.61	5.84	15.73	9.18	11.55	16.55
76	10.84	14.59	10.69	14.41	5.9	5.77	16.36	15.51	15.08
77	9.71	14.21	9.93	12.37	7.07	6.44	16.66	16.72	16.12
78	11.96	11.01	13.18	16.87	8.03	6.23	12.08	15.81	10.77
79	11.48	12.23	14.67	10.23	6.95	5.01	15.8	12.08	14.06
80	16.3	16.86	9.82	15.02	5.49	5.9	16.02	12.37	13.81
81	15.1	13.29	12.01	13.86	8.13	8.41	15.26	16.91	7.71
82	13.11	12.02	14.27	10.71	5.51	8.58	12.71	14.71	6.66
83	11.02	10.73	12.83	11.57	5.49	7.83	16.18	14.96	5.97
84	12.85	9.51	16.81	9.81	5.28	8.71	12.5	10.16	8.57
85	11.1	10.53	12.97	14.31	5.14	7.66	9.1	11.67	6.37
86	13.11	11.03	15.02	10.12	6.15	5.46	15.44	15.93	7.8
87	15.78	13.92	9.16	11.79	5.91	5.68	13.67	15.32	10.84
88	14.42	10.17	14.69	10.89	6.65	7.58	13.14	12.05	9.87
89	9.57	9.39	11.46	9.12	6.25	6.29	15.64	11.3	10.78
90	16.35	14.5	11.54	9.97	11.09	5.15	15.87	13.33	9.8
91	10.87	13.77	16.34	15.92	14.85	6.57	12.57	15.16	16.25
92	14.51	11.19	11.82	15.46	12.62	8.38	16.97	16.61	10.35
93	15.31	10.11	16.79	15.16	9.88	5.53	11.9	15.18	10.71
94	9.65	13.24	12.75	10.15	11.77	6.24	9.33	14.1	11.52
95	15.66	12.88	13.72	16.5	15.94	7.21	16.63	13.1	10.45
96	11.51	13.81	12.01	10.4	16.1	7.78	10.72	15.65	15.39
97	11.11	11.91	16.77	14.08	16.77	5.72	12.77	15.89	12.79
98	16.56	15.51	10.41	9.42	10.82	8.3	15.83	14.05	12.95
99	12.86	9.56	10.02	14.72	14.95	6.51	15.36	9.19	15.77
100	13.19	9.35	11.68	12.94	15.19	5.61	10.79	14.12	12.7

## Sheet: Fig. 5B (Isg15 qPCR)
Animal	Mock 3dpi	Influenza 3dpi	SARS-CoV-2 3dpi	Mock 31dpi	Influenza 31dpi	SARS-CoV-2 31dpi
Hamster 1	0.295248	4.78991	39.0342	0.669892	4.12769	9.11768
Hamster 2	0.548412	10.7282	29.3102	1.10343	2.78691	9.81735
Hamster 3	2.07053	16.037	17.7531	0.461798	1.0391	7.91908
Hamster 4	2.9828	3.9632	39.215	2.26891	2.45434	4.93141
Hamster 5				1.29116	1.14764	3.30657

## Sheet: Fig. 5C (Mx2 qPCR)
Animal	Mock 3dpi	Influenza 3dpi	SARS-CoV-2 3dpi	Mock 31dpi	Influenza 31dpi	SARS-CoV-2 31dpi
Hamster 1	1.18783	6.50553	25.0198	1.04875	1.12662	2.82581
Hamster 2	0.914888	13.9772	23.6156	0.927873	1.11884	3.19393
Hamster 3	0.906471	14.1069	12.8319	0.815261	0.932171	3.31421
Hamster 4	1.01513	6.8132	25.7232	1.20748	1.62676	2.03543
Hamster 5				1.04391	0.861745	1.99815

## Sheet: Fig. 5D (Irf7 qPCR)
Animal	Mock 3dpi	Influenza 3dpi	SARS-CoV-2 3dpi	Mock 31dpi	Influenza 31dpi	SARS-CoV-2 31dpi
Hamster 1	0.529732	2.78949	7.72749	0.919338	1.32439	2.19669
Hamster 2	0.573024	3.98156	6.10504	1.10854	1.30315	4.13723
Hamster 3	1.37237	4.46915	3.42634	0.802181	0.873775	3.32188
Hamster 4	2.4005	1.44393	6.71165	1.28521	0.969514	2.65492
Hamster 5				0.951758	0.934327	2.49435

## Sheet: Fig. 5E (Cxcl10 qPCR)
Animal	Mock 3dpi	Influenza 3dpi	SARS-CoV-2 3dpi	Mock 31dpi	Influenza 31dpi	SARS-CoV-2 31dpi
Hamster 1	1.16473	1.21419	19.6075	0.806642	1.27162	16.6795
Hamster 2	0.874583	6.9323	15.8162	0.963707	1.24545	16.6026
Hamster 3	0.93088	2.32409	4.03714	0.990801	1.64338	10.9789
Hamster 4	1.05458	1.59475	20.1122	1.3566	2.19365	6.60397
Hamster 5				0.95705	1.21419	8.5544

## Sheet: Fig. 5F (Ccl5 qPCR)
Animal	Mock 3dpi	Influenza 3dpi	SARS-CoV-2 3dpi	Mock 31dpi	Influenza 31dpi	SARS-CoV-2 31dpi
Hamster 1	0.914359	0.786853	9.21617	0.704498	3.02025	37.2198
Hamster 2	0.77066	1.73408	8.6989	1.24372	1.16851	51.4346
Hamster 3	1.2093	2.40744	1.82872	0.807388	1.48933	19.7621
Hamster 4	1.17351	1.32027	6.77788	1.14446	3.96687	13.4668
Hamster 5				1.23513	2.11599	16.1635

## Sheet: Fig. 5G (Aif-1 qPCR)
Animal	Mock 3dpi	Influenza 3dpi	SARS-CoV-2 3dpi	Mock 31dpi	Influenza 31dpi	SARS-CoV-2 31dpi
Hamster 1	0.647297	1.3621	2.20763	0.961039	1.98069	3.87985
Hamster 2	0.997116	0.86804	2.4158	1.175	0.941261	3.86196
Hamster 3	1.33407	1.12441	1.80563	1.04923	1.04198	2.0648
Hamster 4	1.16137	1.49744	2.30138	1.06881	1.47359	2.20279
Hamster 5				0.789676	1.36541	2.75617

[truncated: 24 more sheets: Fig. 6A (3dpi Food Find Bury), Fig. 6B (15dpi Food Find Bury), Fig. 6C (28dpi Food Find Bury), Fig. 6D (Marble Bury 26dpi), Fig. S1A (IAV qPCR), Fig. S1B (SARSCOV2 qPCR), Fig. S3F (Airway Size Quant), Fig. S4B (Lung SCV2 qPCR), Fig. S4C (OB SCV2 qPCR), Fig. S4D (Striatum SCV2 qPCR), Fig. S4E (Cerebellum SCV2 qPCR), Fig. S4F (Lung Isg15 qPCR), Fig. S4G (Striatum Isg15 qPCR), Fig. S4H (Cerebellum Isg15 qPCR, Fig. S4I (OB Isg15 qPCR), Fig. S6B (TUNEL Quant), Fig. S6E (Isg15 female qPCR), Fig. S6F (Ccl5 female qPCR), Fig. S6G (3dpi Food Find Bury), Fig. S6H (15dpi Food Find Bury) …]
